# Supplementary material for: The Influence of Sex and Hormones on Organelle Stress in Kidney Injury: Insights from Preclinical Models
Source: Biology (Basel). 2026 Jan 17;15(2):173. doi: 10.3390/biology15020173 (PMC12837683; doi:10.3390/biology15020173)
Supplement: Supplementary file 1 [file biology-15-00173-s001.zip]

Archive with 1 entries (1 files):
- biology-4070339-supplementary-File S1.xlsx
