# Supplementary material for: The Influence of Sex and Hormones on Organelle Stress in Kidney Injury: Insights from Preclinical Models
Source: Biology (Basel). 2026 Jan 17;15(2):173. doi: 10.3390/biology15020173 (PMC12837683; doi:10.3390/biology15020173)
Supplement: Supplementary file 1 [file biology-15-00173-s001.zip › biology-4070339-supplementary-File S1.xlsx]

## Sheet: Selected studies
Year	REF	First autor Journal Year	Reference	Organelle	Experimental Model	Animals	Relevant Molecules
2017	[50]	Nguyen LT Sci Rep (2017)	Nguyen, L.T.; Chen, H.; Pollock, C.; Saad, S. SIRT1 reduction is associated with sex-specific dysregulation of renal lipid metabolism and stress responses in offspring by maternal high-fat diet. Sci Rep 2017, 7, 8982, doi:10.1038/s41598-017-08694-4.	Mitochondria	Female rats were fed a high-fat diet (HFD) for 6 weeks prior to mating, throughout gestation and lactation	Rats	Sirtuins
2024	[51]	Darvishzadeh F Mol Biol Rep (2024)	Darvishzadeh Mahani, F.; Raji-Amirhasani, A.; Khaksari, M.; Mousavi, M.S.; Bashiri, H.; Hajializadeh, Z.; Alavi, S.S. Caloric and time restriction diets improve acute kidney injury in experimental menopausal rats: role of silent information regulator 2 homolog 1 and transforming growth factor beta 1. Mol Biol Rep 2024, 51, 812, doi:10.1007/s11033-024-09716-x.	Mitochondria	Glycerol induced AKI in sham and ovariectomized female rats	Rats	Sirtuins
2021	[54]	Shen H Transl Res (2021)	Shen, H.; Holliday, M.; Sheikh-Hamad, D.; Li, Q.; Tong, Q.; Hamad, C.D.; Pan, J.S. Sirtuin-3 mediates sex differences in kidney ischemia-reperfusion injury. Transl Res 2021, 235, 15-31, doi:10.1016/j.trsl.2021.03.015.	Mitochondria	Bilateral kidney ischemia-reperfusion injury in male and female mice, transgenic Sirt3 models	Mice	Sirtuins
2019	[61]	Ouyang J J Surg Res (2019)	Ouyang, J.; Zeng, Z.; Fang, H.; Li, F.; Zhang, X.; Tan, W. SIRT3 Inactivation Promotes Acute Kidney Injury Through Elevated Acetylation of SOD2 and p53. J Surg Res 2019, 233, 221-230, doi:10.1016/j.jss.2018.07.019.	Mitochondria	IRI in male and female rats	Rats	Sirtuins
2020	[62]	Dikalova AE Circ Res (2020)	Dikalova, A.E.; Pandey, A.; Xiao, L.; Arslanbaeva, L.; Sidorova, T.; Lopez, M.G.; Billings, F.T.t.; Verdin, E.; Auwerx, J.; Harrison, D.G.; et al. Mitochondrial Deacetylase Sirt3 Reduces Vascular Dysfunction and Hypertension While Sirt3 Depletion in Essential Hypertension Is Linked to Vascular Inflammation and Oxidative Stress. Circ Res 2020, 126, 439-452, doi:10.1161/CIRCRESAHA.119.315767.	Mitochondria	Transgenic male and female mice with global Sirt3OX, hypertension induced with AngII or DOCA-salt	Mice	Sirtuins
2016	[63]	Xu S Oxid Med Cell Longev (2016)	Xu, S.; Gao, Y.; Zhang, Q.; Wei, S.; Chen, Z.; Dai, X.; Zeng, Z.; Zhao, K.S. SIRT1/3 Activation by Resveratrol Attenuates Acute Kidney Injury in a Septic Rat Model. Oxid Med Cell Longev 2016, 2016, 7296092, doi:10.1155/2016/7296092	Mitochondria	AKI in a septic rat model, male and female rats	Rats	Sirtuins
2024	[68]	Yao H Transl Res (2024)	Yao, H.; Zhao, H.; Du, Y.; Zhang, Y.; Li, Y.; Zhu, H. Sex-related differences in SIRT3-mediated mitochondrial dynamics in renal ischemia/reperfusion injury. Transl Res 2024, 270, 1-12, doi:10.1016/j.trsl.2024.03.005.	Mitochondria	Mouse model of unilateral left renal IRI with contralateral kidney enucleation; ovariectomy in female mice	Mice	Sirtuins
2025	[72]	Yang C Function (Oxf) (2025)	Yang, C.; Dave, D.D.; Boovarahan, S.R.; Shimada, S.; Geurts, A.; Dash, R.K.; Cowley, A.W., Jr. Sex Differences in Renal Mitochondrial Respiration and H2O2 Emission in Young Dahl Salt-Sensitive Rats. Function (Oxf) 2025, 6, doi:10.1093/function/zqaf045.	Mitochondria	Male and female Dahl salt-sensitive (SS) rats maintained on a low-salt diet	Rats	OXPHOS
2025	[74]	Su J Gene Dis (2025)	Su, J.; Pan, Y.; Zhong, F.; Zhong, Y.; Huang, J.; Liu, S.; Wang, K.; Lin, K.; Gu, X.; Li, D.; et al. Mitochondrial SLC3A1 regulates sexual dimorphism in cystinuria. Genes Dis 2025, 12, 101472, doi:10.1016/j.gendis.2024.101472.	Mitochondria	Slc3a1 knockout male and female mice	Mice	OXPHOS, SLC3A
2024	[76]	Queiroz ALF Int J Mol Sci (2024)	Queiroz, A.L.F.; Garcia, C.B.; Silva, J.; Cavalini, D.F.A.; Alexandrino, A.V.; Cunha, A.F.; Vercesi, A.E.; Castilho, R.F.; Shiguemoto, G.E. Preventive Effects of Resistance Training on Hemodynamics and Kidney Mitochondrial Bioenergetic Function in Ovariectomized Rats. Int J Mol Sci 2024, 26, doi:10.3390/ijms26010266.	Mitochondria	Resistance training in sham and ovariectomized rats	Rats	OXPHOS
2025	[82]	Jones BA JCI Insight (2025)	Jones, B.A.; Gisch, D.L.; Myakala, K.; Sadiq, A.; Cheng, Y.H.; Taranenko, E.; Panov, J.; Korolowicz, K.; Melo Ferreira, R.; Yang, X.; et al. NAD+ prevents chronic kidney disease by activating renal tubular metabolism. JCI Insight 2025, 10, doi:10.1172/jci.insight.181443.	Mitochondria	Alport syndrome mice model	Mice	NAD
2009	[99]	Arias-Loza PA Toxicol Pathol (2009)	Arias-Loza, P.A.; Muehlfelder, M.; Elmore, S.A.; Maronpot, R.; Hu, K.; Blode, H.; Hegele-Hartung, C.; Fritzemeier, K.H.; Ertl, G.; Pelzer, T. Differential effects of 17beta-estradiol and of synthetic progestins on aldosterone-salt-induced kidney disease. Toxicol Pathol 2009, 37, 969-982, doi:10.1177/0192623309350475.	Mitochondria	Uni-nephrectomy plus aldosterone salt treatment in female rats, effect of 17beta-estradiol, medroxyprogesterone acetate, and drospirenone	Rats	MR
2019	[105]	Fontecha-Barriuso M J Pathol (2019)	Fontecha-Barriuso, M.; Martin-Sanchez, D.; Martinez-Moreno, J.M.; Carrasco, S.; Ruiz-Andres, O.; Monsalve, M.; Sanchez-Ramos, C.; Gomez, M.J.; Ruiz-Ortega, M.; Sanchez-Nino, M.D.; et al. PGC-1alpha deficiency causes spontaneous kidney inflammation and increases the severity of nephrotoxic AKI. J Pathol 2019, 249, 65-78, doi:10.1002/path.5282.	Mitochondria	Folic acid-induced AKI in WT and Ppargc1a-/- mice	Mice	NRFs
2013	[109]	Nishi Y Kidney Int (2013)	Nishi, Y.; Satoh, M.; Nagasu, H.; Kadoya, H.; Ihoriya, C.; Kidokoro, K.; Sasaki, T.; Kashihara, N. Selective estrogen receptor modulation attenuates proteinuria-induced renal tubular damage by modulating mitochondrial oxidative status. Kidney Int 2013, 83, 662-673, doi:10.1038/ki.2012.475.	Mitochondria	Female ICR-derived glomerulonephritic mice were ovariectomized and treated with raloxifene	Mice	ROS
2012	[112]	Pereira-Simon S Endocrinology (2012)	Pereira-Simon, S.; Xia, X.; Catanuto, P.; Elliot, S. Oxidant stress and mitochondrial signaling regulate reversible changes of ERalpha expression and apoptosis in aging mouse glomeruli and mesangial cells. Endocrinology 2012, 153, 5491-5499, doi:10.1210/en.2012-1379.	Mitochondria	Glomeruli were isolated from female C57BL/6 mice at different stages of reproductive life	Mice	ROS
2013	[125]	Hodeify R Am J Physiol Renal Physiol (2013)	Hodeify, R.; Megyesi, J.; Tarcsafalvi, A.; Mustafa, H.I.; Hti Lar Seng, N.S.; Price, P.M. Gender differences control the susceptibility to ER stress-induced acute kidney injury. Am J Physiol Renal Physiol 2013, 304, F875-882, doi:10.1152/ajprenal.00590.2012.	ER	Tunicamycin tratement in female and male mice	Mice	BiP, XBP-1
2020	[130]	Otterpohl KL JCI Insight (2020)	Otterpohl, K.L.; Busselman, B.W.; Ratnayake, I.; Hart, R.G.; Hart, K.R.; Evans, C.M.; Phillips, C.L.; Beach, J.R.; Ahrenkiel, P.; Molitoris, B.A.; et al. Conditional Myh9 and Myh10 inactivation in adult mouse renal epithelium results in progressive kidney disease. JCI Insight 2020, 5, doi:10.1172/jci.insight.138530.	ER	Inducible conditional knockout of Myh9 and Myh10 in the renal tubules of adult mice	Mice	MYH9, MYH19
2025	[131]	Otterpohl KL Function (Oxf) (2025)	Otterpohl, K.L.; Busselman, B.W.; Zimmerman, J.L.; Mukherjee, M.; Evans, C.; Graber, K.; Thakkar, V.P.; Johnston, J.G.; Ilyas, A.; Gumz, M.L.; et al. Thick Ascending Limb Specific Inactivation of Myh9 and Myh10 Myosin Motors Results in Progressive Kidney Disease and Drives Sex-specific Cellular Adaptation in the Distal Nephron and Collecting Duct. Function (Oxf) 2025, 6, doi:10.1093/function/zqae…	ER	Tissue-specific Myh9 and Myh10 knockout mice	Mice	MYH9, MYH19
2017	[132]	Johnson BG J Clin Invest (2017)	Johnson, B.G.; Dang, L.T.; Marsh, G.; Roach, A.M.; Levine, Z.G.; Monti, A.; Reyon, D.; Feigenbaum, L.; Duffield, J.S. Uromodulin p.Cys147Trp mutation drives kidney disease by activating ER stress and apoptosis. J Clin Invest 2017, 127, 3954-3969, doi:10.1172/JCI93817.	ER	UMOD accumulation by expressing UMOD p.Cys148Trp point mutation (UmodC147W/+ mice)	Mice	UMOD
2017	[133]	Trudu M Sci Rep (2017)	Trudu, M.; Schaeffer, C.; Riba, M.; Ikehata, M.; Brambilla, P.; Messa, P.; Martinelli-Boneschi, F.; Rastaldi, M.P.; Rampoldi, L. Early involvement of cellular stress and inflammatory signals in the pathogenesis of tubulointerstitial kidney disease due to UMOD mutations. Sci Rep 2017, 7, 7383, doi:10.1038/s41598-017-07804-6.	ER	Mouse model expressing mutant uromodulin (TgUmodC147W) that recapitulates the main features of ATDKD-UMOD	Mice	UMOD
2022	[141]	Porter AW JCI Insight (2022)	Porter, A.W.; Nguyen, D.N.; Clayton, D.R.; Ruiz, W.G.; Mutchler, S.M.; Ray, E.C.; Marciszyn, A.L.; Nkashama, L.J.; Subramanya, A.R.; Gingras, S.; et al. The molecular chaperone GRP170 protects against ER stress and acute kidney injury in mice. JCI Insight 2022, 7, doi:10.1172/jci.insight.151869.	ER	Inducible, nephron-specific GRP170-KO mice	Mice	GRP170
2025	[142]	Porter AW Am J Physiol Renal Physiol (2025)	Porter, A.W.; Vorndran, H.E.; Marciszyn, A.; Mutchler, S.M.; Subramanya, A.R.; Kleyman, T.R.; Hendershot, L.M.; Brodsky, J.L.; Buck, T.M. Excess dietary sodium restores electrolyte and water homeostasis caused by loss of the endoplasmic reticulum molecular chaperone, GRP170, in the mouse nephron. Am J Physiol Renal Physiol 2025, 328, F173-F189, doi:10.1152/ajprenal.00192.2024.	ER	Inducible, nephron-specific GRP170-KO mice	Mice	GRP170
2019	[151]	Gohar EY Biol Sex Differ (2019)	Gohar, E.Y.; Cook, A.K.; Pollock, D.M.; Inscho, E.W. Afferent arteriole responsiveness to endothelin receptor activation: does sex matter? Biol Sex Differ 2019, 10, 1, doi:10.1186/s13293-018-0218-2.	ER	Juxtamedullary nephron technique in gonadectomized rats	Rats	ET-1
2015	[152]	Intapad S Hypertension (2015)	Intapad, S.; Ojeda, N.B.; Varney, E.; Royals, T.P.; Alexander, B.T. Sex-Specific Effect of Endothelin in the Blood Pressure Response to Acute Angiotensin II in Growth-Restricted Rats. Hypertension 2015, 66, 1260-1266, doi:10.1161/HYPERTENSIONAHA.115.06257.	ER	Reduced uterine perfusion in pregnant rats and ovariectomized offspring	Rats	ET-1
2009	[153]	Nakano D Hypertension (2009)	Nakano, D.; Pollock, D.M. Contribution of endothelin A receptors in endothelin 1-dependent natriuresis in female rats. Hypertension 2009, 53, 324-330, doi:10.1161/HYPERTENSIONAHA.108.123687.	ER	Renal medullary infusion of endothelin peptides in wt and sl- rats	Rats	ET-1
2002	[154]	Muller V Kidney Int (2002)	Muller, V.; Losonczy, G.; Heemann, U.; Vannay, A.; Fekete, A.; Reusz, G.; Tulassay, T.; Szabo, A.J. Sexual dimorphism in renal ischemia-reperfusion injury in rats: possible role of endothelin. Kidney Int 2002, 62, 1364-1371, doi:10.1111/j.1523-1755.2002.kid590.x.	ER	Ischemia-reperfusion in female and male rats	Rats	ET-1
2023	[157]	Mohamed R Mol Med (2023)	Mohamed, R.; Sullivan, J.C. Sustained activation of 12/15 lipoxygenase (12/15 LOX) contributes to impaired renal recovery post ischemic injury in male SHR compared to females. Mol Med 2023, 29, 163, doi:10.1186/s10020-023-00762-y.	ER	Ischemia-reperfusion in spontaneously hypertensive rats (SHR)	Rats	LOX
2017	[160]	Hosszu A J Am Soc Nephrol (2017)	Hosszu, A.; Antal, Z.; Lenart, L.; Hodrea, J.; Koszegi, S.; Balogh, D.B.; Banki, N.F.; Wagner, L.; Denes, A.; Hamar, P.; et al. sigma1-Receptor Agonism Protects against Renal Ischemia-Reperfusion Injury. J Am Soc Nephrol 2017, 28, 152-165, doi:10.1681/ASN.2015070772.	ER	IRI in male rats treated with dehydroepiandrosterone	Rats	SIGMAR1
2018	[161]	Hosszu A Transpl Int (2018)	Hosszu, A.; Antal, Z.; Veres-Szekely, A.; Lenart, L.; Balogh, D.B.; Szkibinszkij, E.; Illesy, L.; Hodrea, J.; Banki, N.F.; Wagner, L.; et al. The role of Sigma-1 receptor in sex-specific heat shock response in an experimental rat model of renal ischaemia/reperfusion injury. Transpl Int 2018, 31, 1268-1278, doi:10.1111/tri.13293.	ER	Ischemia-reperfussion in uninephrectomized female, male and ovariectomized female rats	Rats	SIGMAR1
2024	[163]	Munguia-Galaviz FJ Biomedicines (2024)	Munguia-Galaviz, F.J.; Miranda-Diaz, A.G.; Gutierrez-Mercado, Y.K.; Ku-Centurion, M.; Gonzalez-Gonzalez, R.A.; Portilla-de Buen, E.; Echavarria, R. The Sigma-1 Receptor Exacerbates Cardiac Dysfunction Induced by Obstructive Nephropathy: A Role for Sexual Dimorphism. Biomedicines 2024, 12, doi:10.3390/biomedicines12081908.	ER	Obstructive unilateral nephropathy in male and female mice	Mice	SIGMAR1
2011	[172]	Bell PD J Am Soc Nephrol (2011)	Bell, P.D.; Fitzgibbon, W.; Sas, K.; Stenbit, A.E.; Amria, M.; Houston, A.; Reichert, R.; Gilley, S.; Siegal, G.P.; Bissler, J.; et al. Loss of primary cilia upregulates renal hypertrophic signaling and promotes cystogenesis. J Am Soc Nephrol 2011, 22, 839-848, doi:10.1681/ASN.2010050526.	Cilium	Unilateral nephrectomy in ift88 conditional knockout mice	Mice	IFT88
2022	[173]	Hu C Physiol Rep (2022)	Hu, C.; Lakshmipathi, J.; Stuart, D.; Kohan, D.E. Profiling renal sodium transporters in mice with nephron Ift88 disruption: Association with sex, cysts, and blood pressure. Physiol Rep 2022, 10, e15206, doi:10.14814/phy2.15206.	Cilium	Cystic induction in Ift88 KO mice	Mice	IFT88
2021	[177]	Talbi K Int J Mol Sci (2021)	Talbi, K.; Cabrita, I.; Schreiber, R.; Kunzelmann, K. Gender-Dependent Phenotype in Polycystic Kidney Disease Is Determined by Differential Intracellular Ca(2+) Signals. Int J Mol Sci 2021, 22, doi:10.3390/ijms22116019.	Cilium	Primary cells from inducible, kidney epithelium-specific Pkd1-deletion	Mice	PKD1, TMEM16A
Articles were identified through a search of the PubMed database using the keywords "kidney", "renal", "organelle stress", "mitochondria", "endoplasmic reticulum", "cilia", "sex", and "sexual dimorphism". Human studies were excluded by applying the "other animals" filter. Eligible articles were restricted to English-language publications with no date limitations through November 2025. Studies wer…
